# Supplementary material for: Induction of Endoplasmic Reticulum Stress-Mediated Apoptosis by Aminosteroid RM-581 Efficiently Blocks the Growth of PC-3 Cancer Cells and Tumors Resistant or Not to Docetaxel
Source: Int J Mol Sci. 2021 Oct 17;22(20):11181. doi: 10.3390/ijms222011181 (PMC8537847; doi:10.3390/ijms222011181)
Supplement: Supplementary file 1 [file ijms-22-11181-s001.zip]

Archive with 1 entries (1 files):
- ijms-1352886-supplementary.pdf
